# Supplementary material for: Dysfunction of inhibitory interneurons contributes to synaptic plasticity via GABABR-pNR2B signaling in a chronic migraine rat model
Source: Front Mol Neurosci. 2023 May 26;16:1142072. doi: 10.3389/fnmol.2023.1142072 (PMC10265202; doi:10.3389/fnmol.2023.1142072)
Supplement: Supplementary file 2 [file Data_Sheet_2.XLSX]

## Sheet: Sheet1
Figure.2	Mechanical threshold of hindpaw
	Day	Sham (n=10)										CM (n=10)
	1	18	19.39	19.66	18.73	18.7	17.5	20.57	19.3	18	18.6	18.33	18.04	17.99	19.06	18.36	17.5	20.68	18.2	19.2	19.4
	2	19.03	19.45	19.72	18.46	18.2	17.9	20.57	18.3	17.9	18.4	19.03	17.49	17.44	17.8	18.2	16.9	20.64	18.3	17	17.9
	3	19.06	19.51	19.78	18.93	18.7	18.33	21.05	19.4	19.8	18	14.06	13.17	13.12	14.26	14.03	13.66	16.48	15.1	14.9	14.6
	4	18.7	19.71	19.98	18.73	17.7	18.66	20.57	20.1	19.8	19.6	12.36	11.31	11.26	12.06	11.7	11.33	14.96	12.6	12.6	14.2
	5	19.13	19.45	19.72	17.86	18.6	17.86	19.58	18	18.3	17.8	9.8	9.38	9.33	10.2	10.26	10.2	11.12	9.5	8.3	10.1
	6	19.13	19.49	19.76	18.23	17.6	19.3	20.48	18.4	18.5	19.1	9.13	8.87	8.82	9.23	10.6	9.63	12.36	7.8	8.7	7.9
	7	19.1	19.7	20.01	18.16	19.03	19.03	22.05	19.4	19.3	18.5	10.1	9.12	9.07	11.16	9.03	9.7	10.59	8.3	8.1	7.8
	8	17.93	19.26	19.53	18.53	18	19.46	20.74	17.5	18.9	19.9	7.93	7.25	7.2	8.53	8	7.46	9.06	7.2	6.3	6
	Mechanical threshold of periorbital
	Day	Sham (n=10)										CM (n=10)
	1	11.41	9.68	10.9	9.73	10.7	11.1	12.05	8.49	8.45	10.5	10.8	9.1	10.3	9.1	10.8	10.5	11.45	8.45	9.3	8.2
	2	10.84	9.11	10.33	9.76	10.2	10.4	12.58	7.73	7.91	9.58	10	8.3	9.5	8.4	9.8	9.4	11.49	8.4	8.3	9.1
	3	10.88	9.15	10.37	9.2	10.4	9.6	11.27	9.59	9.84	8.92	7.8	6	7.3	6.1	7.3	7.2	8.18	8.5	8.5	6.2
	4	11.44	9.71	10.93	9.76	11.7	10.4	10.89	9.45	8.04	10.55	7.73	6	7.22	6.05	6.4	6.8	7.49	6.09	8.1	6.2
	5	11.48	9.75	10.97	9.8	11	10.5	10.48	7.95	7.86	10.24	6.31	4.58	5.8	4.63	5.4	5.9	8.38	5.96	7.4	4.8
	6	10.74	9.01	10.23	9.06	9.4	9.8	11.59	9.58	8.94	9.88	5.93	4.2	5.42	4.25	4.3	5.7	6.09	6.6	6.8	4.1
	7	11.44	9.71	10.93	9.76	10.4	10.8	11.48	8.95	9.94	9	5.28	3.55	4.77	3.6	4.4	4.1	6.29	5.94	5.3	3.3
	8	11.29	9.56	10.78	9.61	10.1	9.6	10.49	9.27	10.57	8.93	5.51	3.78	5	3.8	4	4.2	4.6	5.09	4.9	4.2
	Thermal threshold of hindpaw
	Day	Sham (n=10)										CM (n=10)
	1	21.06	23.11	20.97	23.26	21.13	22.13	25.54	24.73	24.1	23.95	22.6	21.43	23.11	23.26	21.13	22.13	22.48	24.49	21.45	21.49
	2	21.38	23.43	21.29	22.3	21.66	22.76	24.59	22.45	21.46	26.49	21.14	19.97	21.65	19.63	20.66	19.76	22.48	24.86	21.45	20.43
	3	21.5	23.55	21.4	22.7	23.4	23.1	23.51	22.56	21.75	24.76	17.54	16.37	18.05	17.03	16.73	17.76	19.93	19	17.34	18.97
	4	22.84	24.89	22.75	22.93	24.33	23.56	21.05	22.57	21.64	26.75	14.72	13.55	15.23	14.6	14.33	15.23	16.37	16.69	13.41	13.21
	5	20.87	22.92	20.78	22.13	21.56	23.13	22.54	21.75	21.95	24.51	12.41	11.24	12.92	12.13	11.56	13.13	14.68	14.92	13.46	13.85
	6	21.78	23.83	21.69	23.7	22.6	23.5	21.45	24.37	24.31	26.95	10.54	9.37	11.05	11.03	9.93	9.5	12.02	12	11.57	11
	7	21.89	23.94	21.8	23.03	23.53	21.93	24.86	22.57	22.52	21.58	9.98	8.81	10.49	9.7	9.2	8.93	10.34	11.62	9.5	9.3
	8	21.6	23.65	21.51	23.3	23.2	21.9	24.58	21.47	21.22	25.28	8.13	6.96	8.64	6.96	7.5	7.56	10.57	9.63	9.48	9.76
	Western blot
		Sham(n=6)						CM(n=6)
	CGRP relative density	0.452304	0.574486	0.623408	0.420492	0.371394	0.421931	0.762349	0.91563	0.850432	1.17294	0.841244	0.839398
	GAD65/67 relative density	0.969109	0.962248	0.805422	0.89291	1.05396	0.937562	0.74472	0.748563	0.665453	0.61516	0.508397	0.375879
	GABABR2 relative density	0.634685	0.586549	0.540615	0.704422	0.770013	0.719305	0.453356	0.412272	0.387217	0.26625	0.312557	0.289504
	Immunofluorescence
		Sham (n=6)						CM (n=6)
	Relative number of GAD65/67 positive cells(% vs Sham)	0.7	0.766667	1.26667	1.4	0.866667	1	0.333333	0.433333	0.466667	0.566667	0.7	0.7
	HPLC
		Sham (n=6)						CM (n=6)
	GABA content	0.580957	0.627534	0.644832	0.649451	0.567546	0.623233	0.469934	0.553174	0.533447	0.478248	0.481872	0.559746
Figure.3		Sham (n=6)						CM (n=6)						CM+Saline (n=6)						CM+Baclofen(0.5 μg) (n=6)						CM+Baclofen(5 μg) (n=6)
	Mechanical threshold of periorbital (g)	9.7	9.3	9.1	8.6	8.5	10.5	5.4	5.9	4.3	4.2	3.3	6.7	5.6	6.3	6.4	5.1	4.2	3.4	6.8	7.7	7	8.1	8.5	6.4	9.3	8.6	7.5	6.8	7.4	9.7
		Sham (n=6)						Sham+Saline (n=6)						Sham+Baclofen(0.5 μg) (n=6)						Sham+Baclofen(5 μg) (n=6)
	Mechanical threshold of periorbital (g)	9.7	9.3	9.1	8.6	8.5	10.5	9.4	11.6	8.3	6.5	8.4	7.5	8.3	9.3	10.5	10.4	8.3	8.1	9.8	9.2	8.1	7.6	7.3	8.9
		Western blot
		Sham (n=6)						CM (n=6)						CM+Saline (n=6)						CM+Baclofen (n=6)
	CGRP relative density	0.61198	0.491941	0.581381	0.634	0.610943	0.6105	0.974106	0.892579	0.93	0.97499	0.944903	0.910982	0.820723	0.863707	1.09476	0.87	0.925325	0.880644	0.583464	0.57	0.639165	0.610693	0.627999	0.73969
		Immunofluorescence
		Sham (n=6)						CM (n=6)						CM+Saline (n=6)						CM+Baclofen (n=6)
	Mean immunofluorescence intensity of CGRP	0.05388	0.05182	0.05186	0.04873	0.04908	0.03966	0.10032	0.1004	0.09937	0.07678	0.09927	0.08227	0.08929	0.10025	0.120837	0.09601	0.08228	0.07297	0.04752	0.0483	0.06177	0.04362	0.0446	0.03091
Figure.4	Western blot
		Sham (n=6)						CM (n=6)						CM+Saline (n=6)						CM+Baclofen (n=6)
	PSD95 relative density	0.831119	0.966425	0.87023	0.981967	1.08336	0.94662	1.36835	1.36146	1.52543	1.71109	1.69102	1.53147	1.42059	1.39403	1.35453	1.61879	1.69325	1.49624	1.09012	0.974815	0.695833	0.929279	1.19779	0.977566
	Syp relative density	1.01656	0.939384	1.09676	0.987245	0.920623	0.992114	1.38271	1.29312	1.37257	1.53724	1.48347	1.41382	1.39485	1.28238	1.32037	1.4899	1.36886	1.37127	1.0612	0.780117	1.09839	1.10838	0.925672	0.994751
	Syt-1 relative density	0.97695	1.05245	0.810073	0.938297	0.895368	0.934628	1.56178	1.64132	1.55085	1.26276	1.47006	1.49735	1.48792	1.56151	1.46469	1.28365	1.32826	1.42521	1.06043	0.927129	1.06674	0.838198	0.761863	0.930871
	Immunofluorescence
		Sham (n=6)						CM (n=6)						CM+Saline (n=6)						CM+Baclofen (n=6)
	Relative number of PSD95 positive cells	8	6	10	9	10	9	18	22	20	19	20	20	21	23	16	18	17	19	11	9	7	14	13	11
	Relative number of Syp positive cells	18	22	26	20	19	21	48	52	39	45	44	45	50	38	43	55	46	4	32	29	36	34	22	3
	Relative number of Syt-1 positive cells	6	5	4	7	6	6	10	13	13	12	8	11	15	12	11	10	11	12	8	7	7	10	6	7
Figure.5 and Table2	TEM
		Sham (n=6)						CM (n=6)						CM+Saline (n=6)						CM+Baclofen (n=6)
	Thickness of the PSD/nm	15.8754	18.4634	15.7802	16.8407	17.4115	18.0377	42.8473	40.7748	38.8473	44.2746	44.2974	46.3876	45.5732	46.6954	42.8754	44.3895	39.0592	42.9905	27.0985	26.5874	29.5875	22.4678	25.0754	30.0487
	Width of the synaptic cleft/nm	19.4763	18.7754	17.0398	15.0137	22.7458	20.3875	35.3807	32.4769	31.4513	29.0945	36.4768	29.9879	37.0398	28.9583	34.3931	31.1098	31.8599	32.5927	21.0398	28.7503	24.9371	25.0598	21.0448	22.3303
	Active zones/nm	275.7	301.877	320.877	352.05	226.498	259.349	460.487	483.583	540.317	425.387	462.587	472.105	539.206	446.573	420.595	471.153	492.185	463.649	350.498	305.503	366.633	392.2	376.753	348.276
	Synaptic interface curvature	1.0945	1.0104	1.0749	1.0558	1.0486	1.132	1.2394	1.275	1.2139	1.2857	1.2569	1.3104	1.3104	1.2847	1.265	1.2242	1.2539	1.2115	1.1728	1.1683	1.154	1.1804	1.1509	1.1776
	Golgi-Cox
		Sham (n=6)						CM (n=6)						CM+Saline (n=6)						CM+Baclofen (n=6)
	Spine density per 20 um dendrite	4	6	4	5	7	3	12	11	10	9	14	14	15	16	12	12	11	14	6	4	4	6	5	3
Figure.6	Western blot
		Sham (n=6)						CM (n=6)						CM+Saline (n=6)						CM+Baclofen (n=6)
	BDNF relative density	0.52639	0.58026	0.570939	0.606405	0.45265	0.60614	0.939076	0.95863	1.09975	1.08916	0.930241	1.09195	0.998365	1.12925	1.00089	1.10552	0.849925	1.02333	0.586845	0.747284	0.478561	0.617435	0.365903	0.626744
	c-Fos relative density	0.840643	0.78058	0.884661	0.798832	0.85641	0.689442	1.85853	1.62875	1.68145	1.3154	1.68882	1.54971	1.56189	1.7437	1.45553	1.62066	1.71486	1.72153	0.743209	0.852742	0.797704	0.704902	0.718875	0.641822
	Immunofluorescence
		Sham (n=6)						CM (n=6)						CM+Saline (n=6)						CM+Baclofen (n=6)
	Relative number of c-Fos positive cells	8	6	10	9	10	8	18	22	20	19	20	23	21	23	16	18	17	16	11	9	7	14	13	9
	Mean immunofluorescence intensity of SP	0.0894	0.09467	0.1018	0.07873	0.09082	0.091505	0.21032	0.2304	0.24937	0.19678	0.19927	0.218955	0.18354	0.19487	0.24083	0.17601	0.17548	0.194146	0.08929	0.10025	0.120837	0.14601	0.07228	0.114097
Figure.7		Sham (n=6)						CM (n=6)						CM+Saline (n=6)						CM+Baclofen (n=6)
	pNR2B relative density	0.498635	0.631601	0.483354	0.408951	0.528876	0.573666	0.806603	0.949697	0.934603	0.819488	0.738764	0.792877	0.861132	0.917646	0.917591	0.849589	0.877363	0.782994	0.554666	0.442052	0.675114	0.624928	0.529949	0.48928
	CaMKII relative density	0.866	0.858	0.9698	0.823	0.911	0.7839	1.3127	1.5424	1.3244	1.166	1.4273	1.4488	1.2119	1.1344	1.4662	1.2499	1.3688	1.4639	0.6669	0.7562	0.675114	0.624928	0.9223	0.6828
	pCREB relative density	0.423929	0.507117	0.518736	0.610267	0.374507	0.492744	0.905088	0.86137	0.802045	0.962122	1.04493	0.777686	0.968203	0.907036	0.785232	0.790327	1.13888	0.892396	0.503607	0.566987	0.567208	0.684298	0.409348	0.48968
	tNR2B relative density	0.84	0.764742	0.768496	0.735754	0.627069	0.678463	0.74689	0.770597	0.719114	0.86	0.774076	0.625331	0.735749	0.79125	0.741452	0.88	0.788664	0.805459	0.728147	0.710466	0.688714	0.81	0.761783	0.669896
	tCREB relative density	0.89	0.710466	0.688714	0.798193	0.861783	0.84	0.782959	0.723554	0.74933	0.97	0.829168	0.92	0.830429	0.74789	0.734577	0.9	0.80437	0.83	0.835013	0.88	0.70641	0.88	0.825356	0.945
	PKA relative density	0.61198	0.491941	0.581381	0.581349	0.610943	0.6105	0.974106	0.892579	0.939512	0.97499	0.944903	0.910982	0.820723	0.863707	1.09476	0.917032	0.925325	0.880644	0.583464	0.640461	0.639165	0.610693	0.627999	0.73969
	Fyn relative density	0.31	0.191941	0.281381	0.280953	0.310943	0.3105	0.674106	0.592579	0.639512	0.67499	0.644903	0.610982	0.520723	0.563707	0.694763	0.597032	0.625325	0.580644	0.283464	0.340461	0.339165	0.310693	0.327999	0.43969
Figure.8		Sham (n=6)						CM (n=6)						CM+Saline (n=6)						CM+H89(1 μg) (n=6)						CM+H89(10 μg) (n=6)
	Mechanical threshold of periorbital (g)	10	9.3	9.1	8.6	11	10.5	5.4	5.9	4.3		6.8	6.7	5.6	6.3	6.4	5.1	4.2	4.7	6.8	7.7	9.2	8.1	8.9	6.4	8.4	8.6	7.5	9.4	7.4	9.7
		Sham (n=6)						Sham+Saline (n=6)						Sham+H89(1 μg) (n=6)						Sham+nH89(10 μg) (n=6)
	Mechanical threshold of periorbital (g)	9.7	9.3	9.1	8.6		10.5	9.4		8.3	11	8.4	7.5	8.3	9.3	10.5		8.3	11	9.8	9.2	8.1	10	11	8.9
		Western blot
		Sham (n=6)						CM (n=6)						CM+Saline (n=6)						CM+Baclofen (n=6)
	Fyn relative density	0.31	0.191941	0.281381	0.273455	0.22	0.3105	0.52	0.592579	0.592116	0.67499	0.644903	0.610982	0.520723	0.563707	0.71	0.593769	0.625325	0.580644	0.48	0.399509	0.339165	0.410693	0.327999	0.43969
	pNR2B relative density	0.72219	0.496376	0.643738	0.582776	0.60185	0.675808	1.10673	0.696652	0.90182	0.870481	0.894059	0.924653	1.01192	0.864009	0.926616	0.89305	0.982701	0.972126	0.629484	0.596058	0.471884	0.553985	0.598376	0.602388
	tNR2B relative density	0.764742	0.768496	0.739648	0.627069	0.678463	0.74689	0.770597	0.719114	0.86	0.774076	0.625331	0.735749	0.79125	0.741452	0.88	0.788664	0.805459	0.728147	0.710466	0.688714	0.81	0.761783	0.669896	0.728172
